# Supplementary material for: Return to physical activity and change in body mass index after hypoallergenic medial mobile-bearing unicompartmental knee arthroplasty
Source: J Orthop Traumatol. 2021 Sep 18;22:36. doi: 10.1186/s10195-021-00598-4 (PMC8449751; doi:10.1186/s10195-021-00598-4)
Supplement: Supplementary file 1 — Additional file 1. Dataset of the patients included in the study. [file 10195_2021_598_MOESM1_ESM.xlsx]

## Sheet: Anallergiche
ID	SESSO	Primo follow up T1 (mesi)	Follow-up finale T2	Patch test (non ti serve per statistica)	Età all'int (anni)	PESO	ALTEZZA	BMI preop	LATO	UCLA PRE OP	UCLA T1	UCLA T2	HAAS pre	HAAS T1	HAAS T2	ANGOLO TIBIA T2	ANGOLO FEMORE T2	SLOPE T2	BMI final followup
1	F	12	43.3	Pos	60	63	1.61	24.3046	DX	3	5	5	3	10	10	7	2	10	23.8
2	F	13	39	Pos	61	63	1.61	24.3046	SX	4	6	6	4	8	12	2	13	8	24.3
3	F	12	49	Pos	69	75	1.56	30.8185	SX	2	7	7	5	12	12	0	12	8	29.9
4	F	12	49	Pos	69	75	1.56	30.8185	DX	5	6	6	8	11	11	4	7	4	30.82
5	F	14	49	Pos	65	64	1.6	25	SX	4	6	6	2	10	11	4	-2	6	25
6	F	12	34	Pos	61	62	1.6	24.2187	SX	3	7	7	3	9	11	1	11	6	24
7	F	14	34	Pos	61	62	1.6	24.2187	DX	3	7	7	5	9	9	4	0	8	24.22
8	F	13	78	Pos	61	70	1.7	24.2215	DX	4	6	6	4	11	11	4	14	1	22.2
9	F	12	84	Pos	74	73	1.59	28.8754	DX	5	6	7	6	8	10	3	10	-3	28.88
10	F	12	83	Pos	74	73	1.59	28.8754	SX	4	6	6	5	11	11	0	5	8	27.5
11	M	12	83	Pos	75	70	1.6	27.3437	SX	3	6	6	1	10	12	3	11	6	26
12	M	12	94	Pos	78	70	1.64	26.0262	DX	5	6	6	6	10	10	5	11	4	25.1
13	F	13	72	Pos	59	84	1.65	30.854	SX	4	7	7	4	12	12	0	5	2	30.85
14	F	12	72	Pos	59	84	1.65	30.854	DX	3	7	7	5	12	12	4	6	2	28.6
15	F	12	64	Pos	70	54	1.58	21.6311	SX	4	7	7	1	11	11	0	10	6	21.63
16	F	12	47	Pos	77	95	1.7	32.872	DX	5	5	6	7	10	10	1	6	4	27
17	F	15	58	Pos	62	72	1.7	24.9135	DX	2	6	6	4	9	11	3	10	8	22.8
18	F	12	95	Pos	69	80	1.55	33.2986	DX	3	7	7	6	9	11	2	4	8	30.1
19	F	12	95	Pos	69	80	1.55	33.2986	SX	3	5	5	5	9	12	3	1	5	33.3
20	F	12	88	Pos	65	70	1.6	27.3437	DX	5	6	6	5	8	11	6	11	5	27.34
21	F	12	45	Pos	71	84	1.6	32.8125	DX	1	6	6	6	11	11	8	6	3	32.81
22	F	12	47	Pos	67	88	1.7	30.4498	DX	6	6	6	5	10	10	5	16	4	28.9
23	F	12	46	Pos	59	88	1.64	32.7186	DX	4	4	7	4	13	13	5	6	11	28
24	F	12	46	Pos	59	88	1.64	32.7186	SX	3	6	6	5	10	10	3	0	10	32.72
25	F	12	72	Pos	54	75	1.56	30.8185	DX	3	7	7	4	11	11	4	10	2	28
26	F	12	90	Pos	63	70	1.6	27.3437	SX	4	5	5	5	12	12	3	12	0	27.34
27	M	13	76	Pos	67	75	1.56	30.8185	SX	1	6	6	4	12	12	2	7	5	28.2
28	F	12	83	Pos	68	62	1.6	24.2187	DX	3	7	7	3	8	11	4	3	2	24.22
29	M	13	58	Pos	73	63	1.61	24.3046	DX	6	6	6	4	10	10	1	3	7	24.3
30	F	12	75	Pos	65	70	1.6	27.3437	DX	3	6	6	6	10	10	1	5	8	27.34
31	M	12	75	Pos	69	73	1.59	28.8754	DX	2	6	6	7	12	12	0	11	1	26.7
32	M	12	87	Pos	62	70	1.6	27.3437	SX	4	7	7	4	11	11	0	2	3	27.34
33	F	13	92	Pos	59	63	1.61	24.3046	SX	3	5	7	5	10	10	2	2	10	24.3
34	F	13	58	Pos	74	63	1.61	24.3046	SX	5	7	7	4	10	10	4	4	6	24.3
35	M	12	71	Pos	72	88	1.7	30.4498	SX	4	6	6	3	9	12	4	7	3	27.8
36	F	12	68	Pos	60	54	1.58	21.6311	DX	4	6	6	4	11	11	4	4	2	21.63
37	M	12	94	Pos	78	70	1.64	26.0262	DX	5	6	6	6	10	10	5	11	4	25.1
38	F	13	72	Pos	59	84	1.65	30.854	SX	4	7	7	4	12	12	0	5	2	30.85
39	F	12	72	Pos	59	84	1.65	30.854	DX	3	7	7	5	12	12	4	6	2	28.6
40	F	12	64	Pos	70	54	1.58	21.6311	SX	4	7	7	1	11	11	0	10	6	21.63
41	F	12	47	Pos	77	95	1.7	32.872	DX	5	5	6	7	10	10	1	6	4	27
					0.191907
